# Supplementary material for: Supporting Meaningful Choices: A Decision Aid for Individuals Facing Existential Distress and Considering Psilocybin-Assisted Therapy
Source: Healthcare (Basel). 2025 Sep 12;13(18):2290. doi: 10.3390/healthcare13182290 (PMC12469295; doi:10.3390/healthcare13182290)
Supplement: Supplementary file 1 [file healthcare-13-02290-s001.zip]

Archive with 6 entries (6 files):
- Supplementary File S1. SUNDAE_Checklist_Decision Aid_Bélanger et al.pdf
- Supplementary File S2. COREQ Checklist_Decision Aid_Bélanger et al. pdf.pdf
- Supplementary File S3. Reading grid_Bélanger et al.pdf
- Supplementary File S4. Interview guide_Bélanger et al.pdf
- Supplementary File S5. Decision Aid_English_Bélanger et al..pdf
- Supplementary File S6. Decision Aid_French_Bélanger et al..pdf
